# Supplementary material for: Characteristics of preoperative steroid profiles and glucose metabolism in patients with primary aldosteronism developing adrenal insufficiency after adrenalectomy
Source: Sci Rep. 2021 May 27;11:11181. doi: 10.1038/s41598-021-90901-4 (PMC8160266; doi:10.1038/s41598-021-90901-4)
Supplement: Supplementary file 1 — Supplementary Table S1. [file 41598_2021_90901_MOESM1_ESM.xlsx]

## Sheet: Title Page Supplemental Table 1
Characteristics of preoperative steroid profiles and glucose metabolism in patients with primary aldosteronism developing adrenal insufficiency after adrenalectomy
Xiao Wang1*, Daniel A. Heinrich1*, Sonja L. Kunz1, Nina Heger1, Lisa Sturm1, Olaf Uhl1,2, Felix Beuschlein1, 3, Martin Reincke1, Martin Bidlingmaier1
1 Medizinische Klinik und Poliklinik IV, Klinikum der Universität München, Ziemssentr. 1, 80336 Munich, Germany
2 Div. Metabolic and Nutritional Medicine, Dr. von Hauner Children's Hospital, Lindwurmstr. 4, 80337 Munich, Germany
3 Klinik für Endokrinologie, Diabetologie und Klinische Ernährung, Rämistrasse 100, 8091 Zürich, Switzerland.

## Sheet: variables size
Variables	Nr. of records	Nr. of NAs
post-operative classification (target variable; AS, mAI, sAI)	66	0
post-operative ACTH stimulated cortisol immunoassay (target variable)	66	0
sex	66	0
age at diagnosis	66	0
ACTH test baseline cortisol immunoassay	66	0
ACTH test 30 minutes cortisol immunoassay	66	0
baseline ACTH	63	3
urinary cortisol immunoassay	66	0
dexamethason suppressed cortisol immunoassay	57	9
potassium	65	1
glucose	66	0
haemoglobin A1C	66	0
high-density lipoprotein	66	0
low-density lipoprotein	66	0
triglycerides	66	0
total cholesterol	66	0
systolic blood pressure	66	0
diastolic blood pressure	66	0
lateralization index left/right	60	6
lateralization index right/left	60	6
saline infusion test baseline cortisol immunoassay	64	2
saline infusion test 240 minutes cortisol immunoassay	64	2
saline infusion test (240 minutes) aldosterone	66	0
saline infusion test (240 minutes) renin	65	1
salivary cortisol at 8:00	63	3
salivary cortisol at 12:00	62	4
salivary cortisol at 16:00	62	4
salivary cortisol at 20:00	62	4
salivary cortisol at 22:00	65	1
oral glucose tolerance test baseline glucose	54	12
oral glucose tolerance test 60 minutes glucose	54	12
oral glucose tolerance test 120 minutes glucose	54	12
oral glucose tolerance test baseline insulin	53	13
oral glucose tolerance test 60 minutes insulin	53	13
oral glucose tolerance test 120 minutes insulin	53	13
ACTH test baseline aldosterone LC-MS/MS	66	0
ACTH test baseline cortisol LC-MS/MS	66	0
ACTH test baseline cortisone LC-MS/MS	66	0
ACTH test baseline corticosterone LC-MS/MS	66	0
ACTH test baseline 11-deoxycortisol LC-MS/MS	66	0
ACTH test baseline 21-deoxycortisol LC-MS/MS	65	1
ACTH test baseline DHEAS LC-MS/MS	66	0
ACTH test baseline estradiol LC-MS/MS	66	0
ACTH test baseline testosterone LC-MS/MS	66	0
ACTH test baseline androstenedione LC-MS/MS	66	0
ACTH test baseline DHEA LC-MS/MS	66	0
ACTH test baseline 11-deoxycorticosterone LC-MS/MS	66	0
ACTH test baseline DHT LC-MS/MS	66	0
ACTH test baseline 17-hydroxyprogesterone LC-MS/MS	66	0
ACTH test baseline progesterone LC-MS/MS	66	0
ACTH test 30 minutes aldosterone LC-MS/MS	66	0
ACTH test 30 minutes cortisol LC-MS/MS	66	0
ACTH test 30 minutes cortisone LC-MS/MS	66	0
ACTH test 30 minutes corticosterone LC-MS/MS	66	0
ACTH test 30 minutes 11-deoxycortisol LC-MS/MS	66	0
ACTH test 30 minutes 21-deoxycortisol LC-MS/MS	66	0
ACTH test 30 minutes DHEAS LC-MS/MS	66	0
ACTH test 30 minutes estradiol LC-MS/MS	66	0
ACTH test 30 minutes testosterone LC-MS/MS	66	0
ACTH test 30 minutes androstenedione LC-MS/MS	66	0
ACTH test 30 minutes DHEA LC-MS/MS	66	0
ACTH test 30 minutes 11-deoxycorticosterone LC-MS/MS	66	0
ACTH test 30 minutes DHT LC-MS/MS	66	0
ACTH test 30 minutes 17-hydroxyprogesterone LC-MS/MS	66	0
ACTH test 30 minutes progesterone LC-MS/MS	66	0
dexamethasone suppressed aldosterone LC-MS/MS	48	18
dexamethasone suppressed cortisol LC-MS/MS	48	18
dexamethasone suppressed cortisone LC-MS/MS	48	18
dexamethasone suppressed corticosterone LC-MS/MS	48	18
dexamethasone suppressed 11-deoxycortisol LC-MS/MS	48	18
dexamethasone suppressed 21-deoxycortisol LC-MS/MS	48	18
dexamethasone suppressed DHEAS LC-MS/MS	48	18
dexamethasone suppressed estradiol LC-MS/MS	44	22
dexamethasone suppressed testosterone LC-MS/MS	48	18
dexamethasone suppressed androstenedione LC-MS/MS	48	18
dexamethasone suppressed DHEA LC-MS/MS	48	18
dexamethasone suppressed 11-deoxycorticosterone LC-MS/MS	48	18
dexamethasone suppressed DHT LC-MS/MS	48	18
dexamethasone suppressed 17-hydroxyprogesterone LC-MS/MS	48	18
dexamethasone suppressed progesterone LC-MS/MS	48	18
Supplemental Table 1:
We included these variables obtained before surgery in our analysis.
The variables included anthropometric data (e.g. sex and age),
parameters routinely obtained during physical examination (e.g. body mass index (BMI)
and blood pressure (RR)), but also clinical chemistry and hormone assessments from the routine laboratory
at baseline (e.g. cortisol and ACTH by immunoassay, potassium) and following dynamic tests (e.g. ACTH stimulated cortisol).
In addition, we measured 15 adrenal steroids by LC-MS/MS from samples taken before surgery at baseline
and after ACTH stimulation and after dexamethasone suppression.
Column B = number of records
Column C = number of missing data (NA= not available)
