# Supplementary material for: Characteristics of preoperative steroid profiles and glucose metabolism in patients with primary aldosteronism developing adrenal insufficiency after adrenalectomy
Source: Sci Rep. 2021 May 27;11:11181. doi: 10.1038/s41598-021-90901-4 (PMC8160266; doi:10.1038/s41598-021-90901-4)
Supplement: Supplementary file 2 — Supplementary Table S2. [file 41598_2021_90901_MOESM2_ESM.xlsx]

## Sheet: Title Page Supplemental Table 2
Characteristics of preoperative steroid profiles and glucose metabolism in patients with primary aldosteronism developing adrenal insufficiency after adrenalectomy
Xiao Wang1*, Daniel A. Heinrich1*, Sonja L. Kunz1, Nina Heger1, Lisa Sturm1, Olaf Uhl1,2, Felix Beuschlein1, 3, Martin Reincke1, Martin Bidlingmaier1
1 Medizinische Klinik und Poliklinik IV, Klinikum der Universität München, Ziemssentr. 1, 80336 Munich, Germany
2 Div. Metabolic and Nutritional Medicine, Dr. von Hauner Children's Hospital, Lindwurmstr. 4, 80337 Munich, Germany
3 Klinik für Endokrinologie, Diabetologie und Klinische Ernährung, Rämistrasse 100, 8091 Zürich, Switzerland.

## Sheet: Data1
	sAI			mAI			AS
	1st quartile (25%)	median	3rd quartile (75%)	1st quartile (25%)	median	3rd quartile (75%)	1st quartile (25%)	median	3rd quartile (75%)
post-operative ACTH stimulated cortisol immunoassay (target variable) in µg/dl	8.45	9.5	12.275	16.1	16.5	16.7	21	23.8	27.1
age at diagnosis in years	39.4685	50.4795	60.5096	41.9014	53.6301	57.4082	40.8055	47.8658	59.8904
ACTH test baseline cortisol immunoassay in µg/dl	5.325	8.5	12.075	5.9	6	8	6.5	7.5	10.5
ACTH test 30 minutes cortisol immunoassay in µg/dl	17.5	21.3	25.225	24.2	24.2	29.1	20.3	22.5	28.7
baseline ACTH in pg/ml	7.25	21.5	28.25	15.5	16.5	18.75	7	10	16
urinary cortisol immunoassay in µg/24h	42.2	61.9	87.8	96.4	125	179	57.3	101	174
dexamethason suppressed cortisol immunoassay in µg/dl	1.825	2.55	2.75	1.4	1.4	1.6	1.1	1.35	1.575
potassium in mmol/l	2.9	3.35	3.6	3.4	3.6	3.775	3.3	3.5	3.9
glucose in mg/l	92.5	99	111.5	91	97	100	91	97	108
haemoglobin A1C in %	4.75	4.95	5.175	5.1	5.3	5.4	5	5.3	5.6
high-density lipoprotein in mg/dl	58.5	67	76.25	53	55	59	45	56	71
low-density lipoprotein in mg/dl	80.75	94	103.25	110	124	140	87	111	133
triglycerides in mg/dl	49	54	69.75	57	70	103	57	76	108
total cholesterol in mg/dl	158.75	179	189.75	186	202	208	162	179	211
systolic blood pressure in mmHg	143.75	150.5	155.5	142	147	148	135	149	163
diastolic blood pressure in mmHg	90	98	104.75	81	87	87	87	95	100
lateralization index left/right	0.0406105	0.266535	6.01958	0.581967	1.08571	1.29825	0.0796978	4.50265	12.9509
lateralization index right/left	0.691639	3.75185	26.419	0.77027	0.921053	1.71831	0.0791103	0.222809	12.9049
saline infusion test baseline cortisol immunoassay in µg/dl	7.125	12.45	17.625	11.4	13.1	14.9	9.7	12.1	15.25
saline infusion test 240 minutes cortisol immunoassay in µg/dl	3.775	4.55	5.675	3.2	6	6.3	3.75	5.4	7.45
saline infusion test (240 minutes) aldosterone in pg/ml	190.25	298	361.25	175	187	268	152	234	351
saline infusion test (240 minutes) renin µU/ml	2	2	3.225	2	2	3.575	2	3	5.6
salivary cortisol at 8:00 in ng/ml	4.85	9.3	12.875	8.4	9	9.3	4.825	8	13.8
salivary cortisol at 12:00 in ng/ml	2.525	5.65	7.55	3.6	4.9	5.5	2.7	3.6	5.2
salivary cortisol at 16:00 in ng/ml	2.125	3.3	5	1.2	1.3	2.1	1.9	2.5	3.7
salivary cortisol at 20:00 in ng/ml	1.275	3.4	4.075	0.9	1.2	3	1.1	1.4	2.1
salivary cortisol at 22:00 in ng/ml	1.6	2.25	2.55	0.8	1.2	2.6	0.8	1.15	1.725
oral glucose tolerance test baseline glucose in mg/dl	86.75	95.5	103.25	86.025	87	92	82.5	88	96
oral glucose tolerance test 60 minutes glucose in mg/dl	110.25	126.5	155	120.5	132	145	110	141.5	169.25
oral glucose tolerance test 120 minutes glucose in mg/dl	93	102	116.25	103.75	108	128	96.5	106	122.75
oral glucose tolerance test baseline insulin in µU/ml	3.1	6.75	9.85	3.975	6.3	12.35	4.3	7.1	13.7
oral glucose tolerance test 60 minutes insulin in µU/ml	26.55	34.1	38.85	18.3	37.8	67.575	31	47.3	75.4
oral glucose tolerance test 120 minutes insulin in µU/ml	26.85	35.4	37.85	34.525	82.55	139.375	29.2	41.6	68.3
ACTH test baseline aldosterone LC-MS/MS	0.0297	0.125	0.1835	0.131	0.227	0.346	0.0979	0.176	0.276
ACTH test baseline cortisol LC-MS/MS	57.275	92.15	149	70.5	96	118	84.6	103	134
ACTH test baseline cortisone LC-MS/MS	10.97	18.65	25.7	15.3	16.9	18.1	17.1	19.4	23.7
ACTH test baseline corticosterone LC-MS/MS	0.99825	1.395	5.5975	1.2	1.3	2.37	1.15	1.72	3.45
ACTH test baseline 11-deoxycortisol LC-MS/MS	0.12075	0.1485	0.4155	0.252	0.404	0.466	0.174	0.228	0.403
ACTH test baseline 21-deoxycortisol LC-MS/MS	0.0545	0.1004	0.272	0.136	0.141	0.254	0.031125	0.129	0.24325
ACTH test baseline DHEAS LC-MS/MS	357.25	811	2007.5	793	1980	2010	780	1340	2100
ACTH test baseline estradiol LC-MS/MS	0.013	0.04445	0.04785	0.013	0.013	0.0269	0	0.013	0.0425
ACTH test baseline testosterone LC-MS/MS	0.1208	1.108	3.575	0.195	0.359	2.55	0.227	0.588	3.83
ACTH test baseline androstenedione LC-MS/MS	0.5915	0.776	0.8355	0.537	0.7	1.17	0.683	1.01	1.36
ACTH test baseline DHEA LC-MS/MS	1.5075	2.365	3.6325	1.74	2.25	4.1	1.42	2.34	3.72
ACTH test baseline 11-deoxycorticosterone LC-MS/MS	0.032025	0.05705	0.113775	0.0716	0.0729	0.0762	0.0314	0.0578	0.113
ACTH test baseline DHT LC-MS/MS	0	0.0985	0.32525	0	0	0.0801	0	0.082	0.317
ACTH test baseline 17-hydroxyprogesterone LC-MS/MS	0.269	0.5625	0.85575	0.289	0.315	0.46	0.308	0.496	0.72
ACTH test baseline progesterone LC-MS/MS	0.01125	0.0503	0.07365	0.015	0.0352	0.0378	0	0.015	0.0546
ACTH test 30 minutes aldosterone LC-MS/MS	0.177675	0.399	0.48125	0.393	0.562	0.6	0.309	0.383	0.579
ACTH test 30 minutes cortisol LC-MS/MS	197.75	222	275.75	254	267	291	207	246	303
ACTH test 30 minutes cortisone LC-MS/MS	16.9	19.85	21.375	14.9	16.6	19.1	16.3	18.9	21.4
ACTH test 30 minutes corticosterone LC-MS/MS	18.15	26.65	41.8	24.5	29.6	32.6	21.1	28.1	33.4
ACTH test 30 minutes 11-deoxycortisol LC-MS/MS	0.7035	1.335	1.7025	1.29	2.36	2.74	1.12	1.83	2.54
ACTH test 30 minutes 21-deoxycortisol LC-MS/MS	1.3055	2.085	2.9825	2.66	3.03	3.29	0.895	2.38	3.03
ACTH test 30 minutes DHEAS LC-MS/MS	386.75	913	1980	1040	1580	2310	909	1310	2170
ACTH test 30 minutes estradiol LC-MS/MS	0.02985	0.0335	0.04925	0	0.013	0.0333	0	0.013	0.0434
ACTH test 30 minutes testosterone LC-MS/MS	0.14635	1.1525	3.92	0.196	0.506	3.47	0.26	0.635	4.08
ACTH test 30 minutes androstenedione LC-MS/MS	1.086	1.205	1.5125	1.23	1.3	1.72	1.17	1.62	2.18
ACTH test 30 minutes DHEA LC-MS/MS	2.4375	4.815	7.09	5.17	6.04	6.4	3.16	5.43	7.61
ACTH test 30 minutes 11-deoxycorticosterone LC-MS/MS	0.366	0.4465	0.86925	0.523	0.797	0.833	0.367	0.541	0.77
ACTH test 30 minutes DHT LC-MS/MS	0	0.109	0.30375	0	0.134	0.195	0	0.106	0.346
ACTH test 30 minutes 17-hydroxyprogesterone LC-MS/MS	1.205	1.51	2.0275	2.83	3.76	3.8	1.52	2.39	3.3
ACTH test 30 minutes progesterone LC-MS/MS	0.2285	0.5915	1.1095	0.339	0.565	0.842	0.406	0.574	0.846
dexamethasone suppressed aldosterone LC-MS/MS	0.08375	0.157	0.2175	0.123	0.285	0.3	0.0332	0.0823	0.171
dexamethasone suppressed cortisol LC-MS/MS	19	24.95	59.25	9.33	9.93	12.8	9.13	12.1	18.9
dexamethasone suppressed cortisone LC-MS/MS	3.21	5.12	13.81	1.65	2.14	2.56	2.17	2.61	3.42
dexamethasone suppressed corticosterone LC-MS/MS	0.452	1.16	2.2175	0.0875	0.258	0.415	0.0875	0.266	0.355
dexamethasone suppressed 11-deoxycortisol LC-MS/MS	0.110825	0.192	0.21025	0.0554	0.0635	0.0729	0.0444	0.0751	0.142
dexamethasone suppressed 21-deoxycortisol LC-MS/MS	0.0185	0.07825	0.132	0.0135	0.0295	0.0427	0	0.0135	0.0361
dexamethasone suppressed DHEAS LC-MS/MS	207.25	656.5	1180	297	1140	1400	532	879	1360
dexamethasone suppressed estradiol LC-MS/MS	0.0304	0.1023	0.19925	0.00975	0.013	0.01625	0.013	0.0413	0.11275
dexamethasone suppressed testosterone LC-MS/MS	0.27625	1.8385	3.7975	0.254	0.279	3.2	0.144	0.605	4.51
dexamethasone suppressed androstenedione LC-MS/MS	0.42775	0.491	0.56775	0.382	0.481	0.818	0.396	0.52	0.683
dexamethasone suppressed DHEA LC-MS/MS	0.86325	1.165	1.445	0.991	1.68	2.35	0.811	1.1	1.64
dexamethasone suppressed 11-deoxycorticosterone LC-MS/MS	0.01675	0.0643	0.09715	0.0396	0.0409	0.0438	0.0115	0.0115	0.0386
dexamethasone suppressed DHT LC-MS/MS	0.020625	0.0825	0.213375	0.0825	0.0825	0.249	0	0.0825	0.269
dexamethasone suppressed 17-hydroxyprogesterone LC-MS/MS	0.3495	0.6525	0.89625	0.11	0.123	0.322	0.134	0.512	0.869
dexamethasone suppressed progesterone LC-MS/MS	0.019775	0.03995	0.0668	0.0359	0.0513	0.0687	0	0.015	0.0524
HOMA-IR	0.785741	1.59037	2.51512	0.853889	1.31481	2.90877	0.971852	1.36741	3.44198
HOMA-ß	47.5615	67.65	100.022	59.625	106.142	159.417	69	106	187.364
Insulinogenic index	0.32016	1.22688	2.15035	0.463235	0.486723	0.819065	0.523077	0.879104	1.37714
AUC_area_60_glucose	6315	6675	7102.5	6225	6511.5	7022.25	5880	6825	7747.5
AUC__area_120_glucose	11400	12045	13612.5	11873.2	12285	14280	11332.5	12330	14130
AUC_area_60_insulin	932.25	1191	1452	630.75	1546.5	2658.75	1143	1623	2820
AUC_area_120_insulin	2591.25	3405	3787.5	3226.5	7618.5	12914.2	2676	3888	6498
Insulin/glucose_0	0.0307827	0.070712	0.0954327	0.0456897	0.0745716	0.131548	0.0525	0.0822222	0.158824
Insulin/glucose_60	0.181473	0.288991	0.333043	0.150401	0.247122	0.43898	0.264762	0.348387	0.457471
Insulin/glucose_120	0.220459	0.30284	0.385845	0.331722	0.713126	1.07818	0.261538	0.38932	0.538813
Supplemental Table 2 (Data 1): Comparison of variables that were used in the prediction models.
sAI = severe adrenal insufficiency
mAI = moderate adrenal insufficiency
AS = adrenal sufficiency
HOMA-IR = homeostatic model assessment – insulin resistance
HOMA-ß = homeostatic model assessment – ß-cell function
AUC = area under the curve
Values are median with 25th and 75th percentile. Data is grouped according to post-operative ACTh stimulation test results (sAI, mAI or AS).

## Sheet: Data2
	variables	ROC_AUC
sAI vs rest	pre_hba1c	0.713
sAI vs rest	pre_OGTT_glucose_60	0.561
sAI vs rest	pre_OGTT_glucose_120	0.586
sAI vs rest	pre_OGTT_insulin_60	0.717
sAI vs rest	pre_OGTT_insulin_120	0.664
sAI vs rest	AUC_area_60_glucose	0.523
sAI vs rest	AUC_area_120_glucose	0.55
sAI vs rest	AUC_area_60_insulin	0.656
sAI vs rest	AUC_area_120_insulin	0.647
sAI vs AS	pre_hba1c	0.709
sAI vs AS	pre_OGTT_glucose_60	0.565
sAI vs AS	pre_OGTT_glucose_120	0.577
sAI vs AS	pre_OGTT_insulin_60	0.738
sAI vs AS	pre_OGTT_insulin_120	0.655
sAI vs AS	AUC_area_60_glucose	0.531
sAI vs AS	AUC_area_120_glucose	0.54
sAI vs AS	AUC_area_60_insulin	0.674
sAI vs AS	AUC_area_120_insulin	0.637
AS vs rest	pre_hba1c	0.621
AS vs rest	pre_OGTT_glucose_60	0.566
AS vs rest	pre_OGTT_glucose_120	0.526
AS vs rest	pre_OGTT_insulin_60	0.702
AS vs rest	pre_OGTT_insulin_120	0.572
AS vs rest	AUC_area_60_glucose	0.542
AS vs rest	AUC_area_120_glucose	0.501
AS vs rest	AUC_area_60_insulin	0.655
AS vs rest	AUC_area_120_insulin	0.561
Supplemental Table 2 (Data 2)
sAI = severe adrenal insufficiency
AS = adrenal sufficiency
OGTT= oral glucose tolerance test
AUC = area under the curve
ROC-analysis for pre-operative variables that distinguish between sAI and AS groups
ROC analysis showed that the AUC for insulin at 60 minutes and HbA1c were best to distinguish between sAI and AS groups
Values above 0.7 are colored in red.
